# Supplementary material for: Individual Genomic Loci, Transcript Levels, and Serum Profiles of Immune and Antioxidant Markers Associated with Bacteria-Induced Abortion in Sheep (Ovis aries)
Source: Vet Sci. 2025 Jul 31;12(8):719. doi: 10.3390/vetsci12080719 (PMC12390017; doi:10.3390/vetsci12080719)
Supplement: Supplementary file 1 [file vetsci-12-00719-s001.zip]

Archive with 1 entries (1 files):
- vetsci-3760410-supplementary.pdf
